# Supplementary material for: Spatial and temporal variations in airborne Ambrosia pollen in Europe
Source: Aerobiologia (Bologna). 2016 Nov 17;33(2):181–9. doi: 10.1007/s10453-016-9463-1 (PMC5432595; doi:10.1007/s10453-016-9463-1)
Supplement: Supplementary file 1 — Mean, Standard Deviation and Linear trends calculated for sites included in the study (XLSX 325 kb) [file 10453_2016_9463_MOESM1_ESM.xlsx]

## Sheet: Table_S1
Country	Name	Lat	Lon	Period	years(n)	ragweed(n)	percentage	Mean number of days with ragweed pollen recorded	SD	Slope	SE	p	R2	Mean ragweed pollen sum	SD	slope	SE	p	R2
Sweden	Borlänge	60.4869	15.4072	2012	1	0	0	0						0
Sweden	Stockholm	59.3656	18.0596	2004-2013	10	6	60	2.9	3.69534	-0.358	0.413	0.411	0.086	10.5	16.655	-0.261	1.943	0.897	0.002
Sweden	Bäckefors	58.798	12.1607	2009-2013	5	1	20	5	1					0	0
Sweden	Västervik	57.7553	16.6364	2009.2	2	1	50	3	4.24264					3.5	4.94975
Sweden	Gothenburg	57.7212	12.0518	2004-2013	10	7	70	3	2.90593	-0.424	0.304	0.201	0.195	10.4	15.2622	-2.036	1.63	0.247	0.163
Sweden	Nässjö	57.6561	14.698	2009	1	1	100	4						7
Latvia	Riga	56.9508	24.1163	2009-2011	3	3	100	7.33333	2.08167					13	1
Denmark	Viborg	56.4451	9.40353	2004-2013	10	8	80	2	2	0.0424242	0.208717	0.844005	0.00513788	4	3	-0.187879	0.414122	0.662113	0.0250829
Sweden	Bräkne-Hoby	56.2252	15.1229	2004-2013	10	10	100	4	5	-0.35	0.1996	0.122	0.2718	7	23	-0.0268	0.0462	0.58	0.04
Sweden	Hässleholm	56.1602	13.7765	2011-2013	3	3	100	1	1					3	7
Denmark	Copenhagen	55.7156	12.562	2004-2013	10	9	90	4	7	0.351515	0.479593	0.484512	0.0629256	16	14	-1.61212	1.58496	0.33886	0.114512
Sweden	Malmö	55.5847	13.0035	2004-2013	10	10	100	4	5	-0.42	0.22	0.0086	0.3742	17	34	-0.28	0.04	0.363	0.11
Lithuania	Klaipėda	55.7556	21.1256	2004-2013	10	10	100	9	10	2.88485	0.47896	0.000315169	0.819325	29	37	9.4303	2.77784	0.00943229	0.590266
Lithuania	Šiauliai	55.9267	23.3089	2004-2013	10	10	100	14	11	3.41818	0.556603	0.000276669	0.824998	61	48	12.0909	3.69016	0.011246	0.573006
Lithuania	Vilnius	54.6778	25.2681	2005-2013	9	9	100	16	10	2.75758	0.683963	0.00377878	0.670173	115	131	15.5636	14.3289	0.309046	0.128518
Belarus	Minsk	53.9075	27.4128	2006-2013	8	8	100	10.375	3.5431	0.583	0.54	0.322	0.163	174.5	187.097	9.071	30.962	0.779	0.014
Poland	Szczecin	53.2622	14.3252	2004 -2013	10	10	100	26	3	-0.43	0.28	0.162	0.228	102	26	0.96	3.08	0.762	0.012
United Kingdom	Derby	52.9386	-1.49636	2004.2	2	1	50	1	1.41421					1	1.41421
United Kingdom	Leicester	52.6232	-1.12271	2006-2013	8	2	25	1	1	-0.31	0.126	0.049	0.503	1	1	-0.393	0.171	0.062	0.467
Poland	Poznań	52.4055	16.8892	2004-2013	10	10	100	18	7	-0.11	0.79	0.894	0.002	94	80	-8.5	8.92	0.369	0.102
United Kingdom	Worcester	52.1969	-2.24194	2004-2013	10	10	100	1	2	0.321212	0.184177	0.119309	0.275473	2	1	0.375758	0.213028	0.11576	0.280012
Netherlands	Leiden	52.1656	4.47714	2004-2013	10	10	100	4	3	-1.57e-17	0.427	1	0	8	10	-0.109	0.106	0.332	0.117
Poland	Łódź	51.4618	19.2829	2004-2013	10	10	100	20	6	-1.53	0.51	0.017	0.532	130	117	-20.82	11.43	0.106	0.293
Belgium	DeHaan	51.2667	3.01667	2005-2007,2009-2013	8	1	12.5	0.125	0.353553	-0.002	0.05	0.967	0	0.5	1.41421	-0.008	0.199	0.967	0
Poland	Lublin	51.2437	22.54	2004-2013	10	10	100	30	6	-1.23	0.571	0.063	0.367	311	224	-44.325	20.65	0.064	0.366
Belgium	Antwerpen	51.2319	4.41111	2012.2	2	2	100	1	1.41421					3	4.24264
Poland	Wrocław	51.1164	17.0278	2004 -2013	10	10	100	18	6	-0.52	0.68	0.462	0.069	133	113	-20.38	11.07	0.103	0.297
Belgium	Genk	50.95	5.5	2004,2011,2012,2013	4	3	75	9.25	6.29153					5	3.4641
Belgium	Brussels	50.8333	4.35	2004-2013	10	7	70	1.6	1.17379	0.073	0.135	0.604	0.035	2.9	2.99815	0.236	0.34	0.507	0.057
Czech Republic	Liberec	50.75	15.0667	2004-2013	10	10	100	10.9	7.56	-0.418	0.869	0.643	0.028	58.5	58.7	-3.63	6.349	0.583	0.039
Czech Republic	Usti nad Labem	50.6611	14.0331	2010-2013	4	4	100	12.25	2.36					59.75	60.01
Czech Republic	Karlovy Vary	50.2167	12.8667	2005,2006,2007,2009,2010,2011,2013	8	8	100	11.25	4.03	-0.921	0.424	0.073	0.44	46.5	37.49	-4.628	4.928	0.384	0.128
Czech Republic	Zlate Hory	50.2019	17.3908	2004,2006,2009-2013	7	7	100	31.86	8.5					334	150.2
Belgium	Marche-en-Famenne	50.2	5.33333	2012.2	2	1	50	1	1.41421					3	4.24264
Poland	Sosnowiec	50.175	19.082	2004-2013	10	10	100	33	10	-1.62	0.95	0.128	0.265	398	430	-72.26	34.64	0.07	0.352
Czech Republic	Praha	50.0833	14.4167	2004-2013	10	10	100	14.9	8.23	-1.57	0.728	0.063	0.368	141.1	139.5	-23.327	13.143	0.144	0.283
Poland	Kraków	50.0636	19.9558	2004-2013	10	10	100	27	9	-1.87	0.82	0.05	0.391	177	124	-1.12	14.43	0.94	0
Poland	Rzeszów	50.0145	22.0057	2004,2005,2006,2008-2013	9	9	100	26.3333	10.1735	1.925	0.974	0.089	0.358	258.584	116.963	3.212	13.924	0.824	0.008
Czech Republic	Usti nad Orlici	49.9667	16.4	2004-2010, 2013	8	8	100	22.75	10.9	-2.529	0.991	0.043	0.52	328.38	193.52	-41.601	21.078	0.096	0.394
Czech Republic	Karvina	49.85	18.5333	2006,2009-2013	6	6	100	34.83	9.62					375.17	273.73
Czech Republic	Plzen	49.7444	13.3742	2005-2013	9	9	100	35.22	13.68	-3.833	1.211	0.016	0.589	328.22	289.68	-73.567	28.727	0.038	0.484
Czech Republic	Trinec	49.6833	18.65	2005-2007, 2009-2013	8	8	100	25.5	11.41	-1.673	1.454	0.294	0.181	143.88	128.94	-1.883	18.134	0.921	0.002
Czech Republic	Havlickuv Brod	49.6167	15.5667	2005-2013	9	9	100	23.78	7.21	-0.85	0.941	0.397	0.104	340.89	258.39	-41.883	31.954	0.231	0.197
Ukraine	Vinnitsa	49.2277	28.4448	2009-2013	5	5	100	54	11					1252	1110
Czech Republic	Brno	49.2056	16.6278	2004-2013	10	10	100	34.7	7.71	-1.424	0.783	0.106	0.293	813.7	583.62	-6.236	65.007	0.926	0.001
Slovakia	Banská Bystrica	48.7419	19.1593	2005-2013	9	9	100	43	11	2.43	1.15	0.07	0.389	1652	1552	200.13	200.34	0.35	0.125
Austria	Allentsteig	48.6914	15.3672	2004-2013	8	8	100	28	9	1.213	1.104	0.314	0.167	484	385	-67.11	44.147	0.179	0.278
Austria	Freistadt	48.5136	14.5067	2004-2013	10	8	80	3	3	0.672727	0.250949	0.0278941	0.473211	6	8	1.55152	0.779866	0.0818409	0.33099
Austria	Linz	48.3	14.2833	2004-2013	8	8	100	6	4	-0.854	0.47	0.119	0.355	24	31	-7.344	2.963	0.048	0.506
Austria	Wien	48.2489	16.3561	2004-2013	10	10	100	42	6	0.30303	0.658769	0.657763	0.0257679	987	500	-83.623	50.3163	0.135099	0.256648
Slovakia	Bratislava	48.146	17.0788	2004-2013	10	10	100	55	4	0.84	0.39	0.06	0.37	1545	567	-12.73	66.05	0.85	0.005
Hungary	Miskolc	48.1	20.75	2004-2012	9	9	100	56.1111	4.10623	0.1	0.565452	0.864634	0.00444811	3708.78	1770.1	373.6	199.353	0.10306	0.334102
Hungary	Salgótarján	48.0456	19.9008	2004 -2013	10	10	100	53.6	3.92145	0.727273	0.378921	0.0912105	0.315292	1639.7	993.85	241.267	78.6954	0.0154453	0.540212
Austria	Vöcklabruck	48.0022	13.6581	2005-2013	6	6	100	6	5					22	25
Hungary	Nyíregyháza	47.95	21.7167	2004-2008,2010-2013	9	9	100	59.8889	1.2693	0.2	0.129149	0.165408	0.255172	8632.56	3086.25	220.473	354.188	0.553358	0.0524502
Hungary	Eger	47.8997	20.3803	2005-2013	9	9	100	56.2222	3.52767	0.366667	0.466723	0.457853	0.0810268	2609.67	1691.55	245.145	190.939	0.235113	0.170846
Austria	Salzburg	47.7833	13.05	2004,2005,2007,2008,2011	5	5	100	5	3					10	4
Austria	Rosalia	47.7031	16.3033	2004-2009	6	6	100	45	2					1193	600
Hungary	Győr	47.6667	17.6	2004-2013	10	10	100	58.9	2.5144	0.539394	0.223257	0.0421109	0.421846	3721.2	1604.83	271.042	161.05	0.13088	0.261475
Switzerland	Muensterlingen	47.616	9.233	2004-2013	10	10	100	7	4	0.545	0.379	0.189	0.21	21	14	1.879	1.48	0.24	0.168
Hungary	Debrecen	47.5333	21.5833	2004-2013	10	10	100	59.5	2.01384	-0.151515	0.228983	0.526768	0.0518888	6727	3565.77	562.594	365.813	0.162624	0.228189
Switzerland	Basel	47.529	7.566	2004-2013	10	10	100	13	6	-0.836	0.638	0.226	0.177	53	27	-2.558	3.047	0.425	0.081
Austria	Woergl	47.5111	12.0786	2004-2013	8	8	100	2	2	0.061	0.238	0.807	0.011	7	10	-0.272	1.371	0.849	0.007
Austria	Oberpullendorf	47.5033	16.5044	2004-2013	6	6	100	44	7					834	461
Hungary	Budapest	47.5	19.0667	2004-2013	10	10	100	59.3	2.26323	0.551515	0.178402	0.0148577	0.544337	4148.9	2917.19	331.836	319.814	0.329802	0.118612
Austria	Reutte	47.4667	10.7167	2004-2012	8	8	100	3	2	-0.305	0.228	0.224	0.203	9	9	-0.409	1.195	0.744	0.019
Switzerland	Zurich	47.366	8.549	2004-2013	10	10	100	9	4	0.255	0.448	0.586	0.039	31	16	0.582	1.916	0.77	0.011
Austria	St. Veit im Pongau	47.3264	13.1458	2005-2011	7	2	28.5714	0.3	0.5					0.3	0.5
France	Dijon	47.3192	5.06576	2004-2013	10	10	100	25.9	7.89444	1.036	0.846	0.255	0.158	150.278	93.1049	-3.02	10.881	0.787	0.01
Austria	Innsbruck	47.28	11.3786	2004-2013	10	9	90	3	2	-0.121212	0.28388	0.68065	0.0222816	5	7	0.406061	0.783637	0.618359	0.0324732
France	Besançon	47.2412	6.02555	2004-2013	10	10	100	18	8.3666	-1.794	0.743	0.042	0.421	66.801	44.0594	-6.084	4.681	0.23	0.174
Hungary	Szolnok	47.1667	20.2	2004-2009,2012,2013	9	9	100	56.125	6.31184	1.27917	0.520967	0.0437612	0.462731	4830.62	3180.91	641.029	286.673	0.0604245	0.416674
Austria	Judenburg	47.1667	14.65	2004-2007,2012	5	5	100	17	7					58	36
Switzerland	Buchs	47.166	9.466	2004-2013	10	9	90	6	4	-0.164	0.429	0.713	0.017	17	14	0.485	1.583	0.767	0.012
Austria	Zams	47.1544	10.5933	2004-2013	8	7	87.5	2	1	-0.04	0.175	0.829	0.008	2	2	0.226	0.253	0.405	0.118
Hungary	Veszprém	47.1	17.9164	2004-2013	10	10	100	59.3	1.56702	0.381818	0.123538	0.0148741	0.54422	5680.6	1815.8	16.8121	211.957	0.938727	0.000785814
Switzerland	La Chaux-de-Fonds	47.1	6.816	2004-2013	10	10	100	15	4	-0.2	0.438	0.66	0.025	70	26	0.055	2.99	0.986	4e-05
France	Bourges	47.0844	2.39639	2009-2013	5	5	100	17	19					194	234
Austria	Graz	47.0642	15.4333	2004-2013	9	9	100	26	7	1.279	0.757	0.135	0.29	300	205	-7.57	25.482	0.775	0.012
Switzerland	Luzern	47.05	8.283	2004-2013	10	10	100	6	4	-0.212	0.405	0.615	0.033	23	16	0.036	1.92	0.985	4e-05
Switzerland	Neuchâtel	47	6.932	2004-2013	10	10	100	15	5	-0.073	0.572	0.902	0.002	68	29	-2.042	3.296	0.553	0.046
France	Nevers	46.9868	3.16104	2004-2013	10	10	100	52.3	3.94546	-0.03	0.461	0.949	0.001	1022.09	488.695	104.105	43.621	0.044	0.416
Switzerland	Bern	46.933	7.416	2004-2013	10	10	100	14	6	-0.406	0.708	0.582	0.039	53	32	-1.66	3.684	0.664	0.024
Hungary	Kecskemét	46.9167	19.6667	2004-2013	10	10	100	60.3	1.33749	0.10303	0.151878	0.516673	0.0543949	8291	3933.43	-93.903	458.124	0.842712	0.00522431
Austria	Obergurgl	46.8786	11.0175	2005-2013	9	7	77.7778	2	2	0.3	0.186445	0.151641	0.27	3	4	0.9	0.429901	0.074583	0.385035
Hungary	Zalaegerszeg	46.8333	16.8333	2004-2009,2010-2013	9	9	100	60.4444	1.01379	0.0458333	0.119927	0.713668	0.0204392	5739.33	2123.29	-218.6	239.955	0.392583	0.105994
Austria	Lienz	46.8167	12.7667	2004-2013	7	7	100	7	4					19	12
Italy	Brunico	46.8	11.9375	2004-2013	10	10	100	7.8	5.30827	0.133	0.618	0.835	0.006	8.59	7.42727	0.608	0.84	0.49	0.061
Austria	Spittal/Drau	46.7986	13.4972	2008-2012	5	5	100	27	12					118	49
France	Châlon sur saone	46.7799	4.84529	2004-2013	10	10	100	41.8	4.63801	-0.994	0.412	0.042	0.421	298.845	145.649	-4.832	16.919	0.782	0.01
Hungary	Békéscsaba	46.65	21.0833	2004-2007,2009-2013	9	9	100	57.6667	2.87228	-0.0405405	0.338285	0.907976	0.0020475	6431.25	3414.09	552.476	344.108	0.152412	0.269138
Austria	Klagenfurt	46.6306	14.3056	2005-2013	8	8	100	17	6	0.915	0.735	0.26	0.205	109	49	-1.377	6.639	0.843	0.007
Italy	Silandro	46.6288	10.7788	2004-2007,2009-2013	9	9	100	10.1111	5.39547	0.212	0.631	0.747	0.016	11.7356	7.69071	0.002	0.105	0.893	0.909
Switzerland	Lausanne	46.516	6.633	2004-2013	10	10	100	16	5	-0.09	0.563	0.876	0.003	113	46	-2.51	5.355	0.652	0.027
Italy	Bolzano	46.4993	11.3421	2004-2013	10	10	100	20	6.44636	0.861	0.689	0.247	0.163	26.643	13.9641	0.162	1.63	0.923	0.001
Italy	Tolmezzo	46.4035	13.0173	2006,2011-2013	4	4	100	28.5	5.68624					28.1906	16.1754
France	Montluçon	46.3437	2.60562	2004-2013	10	10	100	35.9	6.50555	0.636	0.726	0.406	0.088	197.77	99.0561	12.024	10.751	0.296	0.135
Hungary	Szekszárd	46.3333	18.7	2004-2013	10	10	100	59.7	1.63639	0.030303	0.190789	0.877739	0.00314347	6208.5	1933.97	-98.8424	223.119	0.669497	0.0239442
France	Mâcon	46.3097	4.83183	2004-2013	10	10	100	43.1	6.87103	-0.721	0.761	0.371	0.101	537.316	302.888	-38.14	32.699	0.277	0.145
Switzerland	Visp	46.283	7.866	2004-2013	9	9	100	6	3	-0.117	0.384	0.77	0.013	17	12	0.5	1.669	0.773	0.013
Hungary	Szeged	46.2442	20.1664	2005-2013	9	9	100	59.4444	2.45515	0.0666667	0.337905	0.849204	0.00552995	5204.78	3188.82	-26.6167	439.983	0.953453	0.000522528
France	Bourg en Bresse	46.21	5.22083	2006-2013	8	8	100	38.875	6.01041	0.75	0.954	0.462	0.093	636.354	276.68	-9.521	45.949	0.843	0.007
France	Annemasse	46.1988	6.2364	2006-2013	8	8	100	20	8.01784	-0.357	1.328	0.797	0.012	77.7013	63.9139	1.379	10.641	0.901	0.003
Italy	Tn2	46.1952	11.1349	2004,2006,2007,2011	4	4	100	31.75	9.17878					89.075	49.8486
Switzerland	Genève	46.183	6.133	2004-2013	10	10	100	25	5	0.382	0.623	0.557	0.045	232	93	0.939	10.833	0.933	0.0009
Italy	So2	46.1667	10	2004,2005,2007,2009-2013	8	8	100	35.25	7.36304	1.513	0.681	0.068	0.451	82.4625	42.2621	-2.783	5.155	0.609	0.609
Switzerland	Locarno	46.166	8.783	2004-2013	10	10	100	21	5	0.927	0.55	0.131	0.262	255	132	-3.89	15.367	0.806	0.008
Switzerland	Cadenazzo	46.159	8.931	2004-2013	10	10	100	21	7	0.734	0.776	0.354	0.108	106	53	0.509	6.185	0.936	0.0008
Italy	Belluno	46.1428	12.2165	2012.2	2	2	100	43	5.65685					69.085	5.19977
France	Vichy	46.1238	3.43426	2007-2013	7	7	100	30	21					319	272
Hungary	Pécs	46.0667	18.25	2004-2013	10	10	100	58.5	4.24918	0.115152	0.494525	0.821723	0.00673193	6300.4	2533.52	-60.2424	295.084	0.843332	0.00518282
Slovenia	Ljubljana	46.0667	14.5	2006-2010, 2012, 2013	7	7	100	49	4					822.571	287.117
Italy	Feltre	46.0177	11.9013	2012.2	2	2	100	43	4.24264					96.7578	31.1986
Switzerland	Lugano	46	8.949	2004-2013	8	8	100	28	6	-0.548	0.898	0.564	0.058	459	158	-27.21	23.947	0.299	0.177
Italy	Pordenone	45.9632	12.6517	2005-2006,2008,2011-2013	6	6	100	43.5	7.91833					172.573	143.521
France	Ambérieu en B	45.9571	5.33035	2006-2013	8	8	100	44.75	9.7358	1.095	1.56	0.509	0.076	972	653	58.959	106.121	0.599	0.049
France	Annecy	45.904	6.1331	2004-2013	10	10	100	23.8	6.52857	-0.982	0.679	0.186	0.2073	97.634	74.2457	4.061	8.554	0.648	0.027
Italy	Omegna	45.879	8.40932	2004-2011,2013	9	9	100	45.1111	4.70225	0.216	0.6	0.729	0.018	283.056	118.378	4.687	15.168	0.766	0.013
Switzerland	Mezzana	45.852	8.997	2004-2013	10	10	100	46	7	-0.11	0.8	0.895	0.002	1065	514	-35.321	58.733	0.564	0.043
Serbia	Kikinda	45.8411	20.4818	2013	1	1	100	60						7531
Croatia	Zagreb	45.832	15.9815	2004-2013	10	10	100	57	4	0.13	0.48	0.79	0.009	3297	1017	138.32	108.2	0.24	0.169
Italy	Monfalcone	45.8052	13.5297	2008-2010	3	3	100	52.3333	6.02771					480.31	281.247
Italy	Latisana	45.7822	12.9936	2006,2008-2010	4	4	100	46.5	10.2794					293.023	148.181
Serbia	Sombor	45.7792	19.1105	2008, 2009, 2010, 2012, 2013	5	5	100	59	3					8972	2120
France	Clermont-Ferrand	45.7588	3.09405	2004-2013	10	10	100	27.6	7.16783	0.606	0.809	0.475	0.066	206.152	90.9902	-4.409	10.51	0.68	0.022
Romania	Timisoara	45.7477	21.2315	2004-2010	8	8	100	59.5	2.5	-0.428571	0.482341	0.414954	0.136364	4923	1368.7	253.143	259.75	0.374536	0.159632
Italy	Al5	45.7466	7.3535	2008,2012,2013	3	3	100	55	26.5943					758.633	104.362
France	Genas	45.7372	5.01435	2008-2013	6	6	100	28	27					1249	1287
France	Lyon	45.7275	4.82486	2004-2013	10	10	100	51.6	3.65756	-0.412	0.401	0.335	0.116	1595.71	781.762	-115.982	81.567	0.193	0.202
Italy	Vertemate con Minoprio	45.7253	9.074	2004-2013	10	10	100	54.3	4.34741	-1.109	0.322	0.009	0.597	835.196	406.372	-11.498	21.608	0.001	0.793
Italy	Lc1	45.7	9.31667	2004,2006,2009-2013	7	7	100	55.1429	3.93398					1290.69	608.033
Italy	Lignano	45.6678	13.105	2011-2013	3	3	100	49	6.55744					166.507	75.7038
Italy	Treviso	45.6668	12.2457	2012.2	2	2	100	44	7.07107					96.9513	9.57854
France	Angoulême	45.6493	0.164517	2007-2013	7	7	100	24	16					123	103
Italy	Trieste	45.649	13.7749	2005,2006,2008,2009,2011-2013	7	7	100	40	7.46101					221.867	118.306
Italy	Va3	45.6231	8.84668	2004-2013	10	10	100	56.2	2.85968	-0.194	0.327	0.569	0.042	6133.33	2609.04	-54.919	304.05	0.861	0.004
Italy	Ao2	45.6077	7.35874	2004-2006, 2008-2010	6	6	100	27.5	13.0345					53.2833	33.7711
Italy	Mi6	45.5957	8.92305	2004-2013	10	10	100	58.7	2.49666	0.067	0.291	0.824	0.007	4168.3	1677.93	-433.667	122	0.007	0.612
France	Bourgouin Jallieu	45.59	5.27739	2004-2013	10	10	100	52.8	5.82714	-1.042	0.572	0.106	0.293	1910.67	763.02	-135.489	75.129	0.109	0.289
France	Chambery	45.5642	5.90742	2004-2013	10	10	100	32.7	4.87739	0.345	0.556	0.552	0.046	217.965	79.9686	-5.69	9.124	0.55	0.046
Italy	Mi8	45.5478	9.04523	2004-2013	10	10	100	59.7	3.12872	-0.552	0.309	0.112	0.285	4287.7	1632.45	-441.145	109.605	0.04	0.669
Italy	Vicenza	45.546	11.5406	2012.2	2	2	100	39.5	0.707107					198.819	1.6758
Slovenia	Koper	45.5444	13.7272	2005,2006,2008,2010	4	4	100	38.75	3.40343					408.75	165.482
Italy	To2	45.5	7.66667	2005-2009,2011	6	6	100	37	6.44981					145.9	56.8645
Italy	Mi7	45.4712	8.89268	2004-2013	10	10	100	58.7	3.80205	-0.661	0.378	0.118	0.277	5647.7	2111.15	-413.182	198.587	0.071	0.351
Italy	Novara	45.4486	8.61977	2004-2013	10	10	100	54.2	7.8429	-0.751	0.876	0.416	0.084	1364.99	585.857	-51.734	65.923	0.455	0.071
Italy	Mi3	45.4448	9.16329	2011-2013	3	3	100	52.6667	4.16333					1685.27	555.158
Italy	Venezia	45.4407	12.322	2012.2	2	2	100	50	1.41421					284.889	76.3483
Italy	Verona	45.439	10.9922	2012.2	2	2	100	47.5	0.707107					279.244	190.199
France	Saint-Etienne	45.4222	4.39373	2004-2013	10	10	100	38	7.37865	0.848	0.808	0.324	0.121	241.567	71.0651	-15.627	6.191	0.036	0.443
Italy	Pd1	45.4	11.8833	2004-2013	10	10	100	23.3	13.9527	3.085	1.21	0.034	0.48	79.58	62.2616	10.08	6.337	0.15	0.24
Serbia	Zrenjanin	45.3818	20.3955	2008-2013	6	6	100	61	1					5033	1401
France	Roussillon	45.3706	4.81214	2004-2013	10	10	100	58.6	1.7127	-0.097	0.197	0.639	0.029	5293.9	1160.59	-141.83	125.907	0.293	0.137
Italy	Vercelli	45.3267	8.42154	2011-2013	3	3	100	50.3333	8.02081					604.08	434.191
Serbia	Novi Sad	45.2457	19.8538	2004-2013	10	10	100	58	3	-0.0666667	0.376856	0.863982	0.00389656	6025	1379	142.933	152.912	0.377	0.098
France	Grenoble	45.1935	5.73563	2004-2013	10	10	100	42.9	4.38305	-0.115	0.51	0.827	0.006	465.829	180.229	11.394	20.661	0.596	0.037
Italy	Pv2	45.1887	9.14899	2004,2005,2007,2009-2013	8	8	100	57.125	4.58063	-0.893	0.44	0.089	0.407	1459.44	673.015	-100.696	73.279	0.219	0.239
Italy	Al4	45.1342	8.45833	2008	1	1	100	53						721.6
Italy	Rovigo	45.0699	11.7865	2012.2	2	2	100	44	2.82843					128.305	36.0258
Italy	Torino	45.065	7.68166	2006-2011	6	6	100	39.8333	6.27429					165.702	42.613
Italy	Piacenza	45.0582	9.67897	2004-2013	10	10	100	56.1	4.04008	0.552	0.43	0.235	0.171	1252.02	527.694	-56.847	58.252	0.358	0.106
Serbia	Sremska Mitrovica	44.9714	19.6128	2009,2012,2013	3	3	100	60	1					6013	959
France	Valence	44.9348	4.89302	2004-2013	10	10	100	52.2	7.62744	1.139	0.794	0.189	0.205	2312.79	954.855	79.088	107.947	0.485	0.063
Italy	Alessandria	44.9135	8.61604	2011-2013	3	3	100	56.6667	3.78594					1387.5	470.76
Italy	Al3	44.9077	8.61116	2008	1	1	100	50						534.5
Spain	Tortona	44.8977	8.86484	2005	1	1	100	2						0.96
Italy	Al2	44.8954	8.86336	2004,2008,2012-2013	4	4	100	59	4					899.3	410.28
Italy	Ferrara	44.8352	11.6261	2004-2012	9	9	100	42.1111	8.02254	1.133	1.021	0.304	0.15	199.133	119.453	-20.283	14.59	0.207	0.216
Italy	Pr1	44.8042	10.3167	2005-2013	9	9	100	38.2222	7.18988	1.367	0.847	0.151	0.271	402.156	237.141	40.1	28.981	0.209	0.215
Italy	Parma	44.8019	10.3135	2008,2011,2013	3	3	100	57.3333	2.08167					509.833	284.634
Italy	Ao3	44.7591	8.79299	2004,2006,2008-2010	5	5	100	18	4.06202					24.36	13.0345
France	Coux	44.7329	4.62011	2006-2013	8	8	100	46.375	5.85388	1.417	0.786	0.121	0.351	611.452	310.636	18.107	51.249	0.736	0.02
Italy	Reggio	44.6868	10.6654	2004-2012	9	9	100	42.5556	7.4012	1.8	0.762	0.05	0.444	199.367	76.7326	1.083	10.599	0.921	0.001
Serbia	Smederevo	44.6657	20.9287	2011.2	2	2	100	61	0					4460	765
Italy	Modena	44.6507	10.9252	2004-2013	10	10	100	45.4	8.46168	2.024	0.681	0.018	0.525	164.04	53.2686	-4.971	5.967	0.429	0.08
Italy	San Pietro Capofiume	44.6507	11.6497	2004-2006, 2008-2012	8	8	100	40	7.19126	0.747	0.965	0.468	0.091	182.125	101.238	-6.779	13.984	0.654	0.038
Italy	San Giovanni in Persiceto	44.6401	11.1879	2004-2013	10	10	100	40	6.99206	-0.533	0.794	0.521	0.053	160.34	123.179	-20.005	12.525	0.149	0.242
Italy	Bologna	44.4914	11.3688	2005-2013	9	9	100	32.7778	8.84276	1.567	1.067	0.186	0.235	105.378	87.0588	-11.75	11.189	0.329	0.136
Italy	Ravenna	44.4161	12.2056	2004 -2013	10	10	100	34.1	11.3377	0.503	1.132	0.711	0.018	95.41	69.9796	6.55	7.837	0.428	0.08
Italy	GE04	44.4114	8.88472	2010-2013	4	4	100	36.5	12.3693					150.74	94.3908
Italy	Ge1	44.4081	8.96999	2004-2005,2007-2013	9	9	100	29.5556	5.89727	-0.237	0.72	0.725	0.015	64.8222	36.0617	-4.754	4.061	0.28	0.164
Italy	Cuneo	44.392	7.54614	2004-2011	8	8	100	30.125	13.4636	2.393	2.02	0.281	0.19	97.3125	109.571	27.679	14.343	0.102	0.383
Italy	SV04	44.3119	8.4775	2004,2006,2010-2013	6	6	100	17	11.7813					45.4167	48.1241
Italy	Faenza	44.2897	11.8786	2004,2005,2008-2011,2013	7	7	100	28.7143	7.38725					137.886	97.1083
Italy	Forlì	44.2196	12.0334	2004-2013	10	10	100	28.8	9.63558	1.345	1.02	0.224	0.179	177.78	152.879	-26.079	15.287	0.126	0.267
France	Bagnols	44.151	4.61257	2008-2013	6	6	100	27	25					553	607
Italy	Cesena	44.1346	12.2592	2004,2005,2006,2008-2011,2013	8	8	100	26	3.33809	0.696	0.334	0.082	0.42	160.913	92.0442	-6.585	11.799	0.597	0.049
Italy	SP02	44.1177	9.8361	2004-2013	10	10	100	16.5	8.87255	0.03	1.036	0.977	0	29.456	29.2334	-2.537	3.294	0.463	0.069
Italy	Rimini	44.0637	12.57	2004-2013	10	10	100	45.7	6.25478	0.455	0.713	0.541	0.048	258.02	161.554	-30.919	15.376	0.079	0.336
Italy	Pistoia	43.9364	10.9014	2013	1	1	100	28						32.32
France	Avignon	43.9203	4.80515	2004-2013	10	10	100	45.1	6.85484	0.612	0.771	0.45	0.073	431.197	160.391	31.97	14.941	0.065	0.364
Italy	Lido	43.9137	10.2245	2005,2009,2012,2013	4	4	100	27.75	4.03113					58.76	51.2312
Italy	Pu1	43.9	12.8833	2005,2008-2011,2013	6	6	100	33.3333	13.2615					97.6833	96.7116
Italy	Montecatini	43.8811	10.7686	2004,2005,2006,2010,2012	5	5	100	24.4	6.58027					64.096	40.8176
Italy	IM03	43.8731	8.01028	2004-2013	10	10	100	12.9	11.3671	-1.8	1.165	0.161	0.23	18.312	21.1413	-4.069	2.006	0.077	0.34
France	Nîmes	43.8331	4.34978	2004-2013	10	10	100	33.7	4.73873	-0.006	0.553	0.992	0	156.736	44.3563	3.563	5.028	0.499	0.059
Italy	Firenze	43.8064	11.2444	2008,2011,2013	3	3	100	24	8.18535					35.56	6.53985
Italy	Fi1	43.7839	11.2308	2008	1	1	100	17						42.3
France	Montpellier	43.6314	3.85077	2004-2013	10	10	100	27.6	4.06065	-0.836	0.371	0.054	0.389	104.404	32.5783	-5.289	3.309	0.149	0.242
France	Aix en Provence	43.5352	5.44156	2004-2013	10	10	100	36.6	4.85798	-0.206	0.563	0.724	0.016	244.466	89.7046	3.342	10.407	0.756	0.013
Italy	Città di Castello	43.4736	12.2547	2011.2	2	2	100	23.5	3.53553					28.0828	19.7414
France	Marseille	43.3784	5.36163	2004-2013	10	10	100	31.8	11.8021	-1.952	1.193	0.141	0.251	163.453	115.082	-17.005	12.022	0.195	0.2
Serbia	Nis	43.3161	21.9005	2007.2	2	2	100	53	6					1046	480
Bulgaria	Varna	43.2021	27.9175	2005-2007	3	3	100	48	13					680	556
France	Toulon	43.1243	5.97546	2004-2013	10	10	100	30.9	6.55659	-0.673	0.728	0.382	0.097	117.036	58.6508	2.022	6.812	0.774	0.011
Italy	Pg1	43.1024	12.3945	2004,2005,2008-2012	7	7	100	26.2857	9.10521					81.7947	91.436
Italy	Castel di Lama	42.881	13.7095	2011.2	2	2	100	34	5.65685					146.245	26.5943
Italy	Ap1	42.85	13.6333	2009.2	2	2	100	26	7.07107					68.15	53.6694
Italy	Grosseto	42.7661	11.1158	2013	1	1	100	33						40
Spain	Vielha	42.7021	0.797181	2004-2013	10	8	80	2	2.0548	0.461	0.176	0.031	0.461	1.75	2.04083	0.402	0.182	0.058	0.379
Bulgaria	Sofia	42.669	23.2945	2004-2013	10	10	100	46	4	0.297	0.466	0.542	0.048	534	310	31.618	34.383	0.385	0.096
Italy	Terni	42.5758	12.6283	2011-2013	3	3	100	10	2.64575					5.80887	2.06792
Italy	Aq1	42.3667	13.4	2004	1	1	100	8						9.9
Georgia	Kutaisi - Z. Tskhakaia Interventional Medicine Clinic of West Georgia	42.2698	42.6762	2012.2	2	2	100	45	2					473	138
Bulgaria	Plovdiv	42.1328	24.7968	2010-2012	3	3	100	47	5					441	171
Macedonia	Skopje	42.0211	21.4525	2006-2013	8	8	100	31.375	6.75991	1.369	0.978	0.211	0.246	227.375	85.2642	-1.393	0.978	0.925	0.002
Spain	Girona	41.9842	2.82325	2004-2013	10	10	100	7.5	5.12619	-0.2	0.594	0.745	0.014	13.93	13.2341	-1.831	1.392	0.225	0.178
Italy	Rm6	41.9643	12.4519	2006-2010	5	5	100	32.8	7.52994					83.38	99.6363
Italy	Rm8	41.8993	12.4805	2006,2010-2013	5	5	100	16.6	4.9295					15.32	4.47404
Italy	Rm5	41.8536	12.6053	2004-2008,2010	6	6	100	27.8333	4.02078					35.2833	16.5013
Spain	Manresa	41.7202	1.83987	2004-2013	10	10	100	7.2	3.96653	-0.158	0.46	0.741	0.014	6.65	4.31824	-0.241	0.496	0.64	0.029
Georgia	Tbilisi - Dzveli Tbilisi, Botanic Institute Building of the Ilia State University of Georgia	41.686	44.8099	2012.2	2	2	100	53	4					808	97
Spain	Lleida	41.6299	0.596728	2004-2013	10	10	100	12.2	3.48967	0.521	0.363	0.189	0.204	15.89	8.06976	0.207	0.931	0.829	0.006
Italy	Is1	41.5961	14.2332	2006,2008,2011	3	3	100	16.6667	7.63763					19.9333	5.58689
Italy	Cb1	41.5602	14.6626	2004,2008,2010-2011	4	4	100	16.75	11.5866					32.325	23.673
Spain	Bellaterra	41.5005	2.10841	2004-2013	10	10	100	8.1	3.60401	-0.467	0.387	0.263	0.154	9.1	5.85662	-0.728	0.635	0.285	0.141
Italy	Fg1	41.45	15.55	2007,2010-2013	5	5	100	17.8	23.9312					43	56.3253
Spain	Barcelona	41.3937	2.16492	2004-2013	10	10	100	8	2.94392	0.424	0.309	0.207	0.19	10.92	5.25078	-0.302	0.606	0.632	0.03
Spain	Tarragona	41.12	1.24386	2004-2013	10	10	100	5.7	3.0203	-0.273	0.339	0.445	0.075	8.47	6.62806	-0.592	0.746	0.45	0.073
Macedonia	Ohrid	41.1169	20.8172	2007.2	2	2	100	10.5	4.94975					64.5	37.4767
Turkey	Istambul - Asia	40.995	28.6601	2010.2	2	2	100	54.5	3.53553					1336.5	925.603
Turkey	Istambul - Europe	40.9683	29.2592	2010.2	2	2	100	58.5	2.12132					2151	226.274
Italy	Na2	40.8667	14.2667	2006,2008,2013	3	3	100	10.6667	2.51661					10.4667	4.90034
Turkey	Kocaeli	40.7657	29.9636	2010-2012	3	3	100	53.3333	1.1547					2383.17	2241.94
Italy	Ss1	40.7259	8.55525	2005,2007,2008	3	3	100	0	0					0	0
Italy	Potenza	40.6405	15.8064	2004-2011	8	8	100	16.75	5.31171	-0.738	0.832	0.409	0.116	60.3763	62.2376	-11.881	9.132	0.241	0.22
Greece	Thessaloniki	40.6401	22.9444	2004-2013	10	8	80	19	8	-1.04	3	0.32	0.16	40	26	-6.07	9.18	0.026	0.59
Italy	Br1	40.6167	17.9333	2011-2013	3	3	100	16.3333	9.71253					65.4	64.3407
Italy	Sa2	40.35	14.9833	2012.2	2	2	100	42.5	2.12132					58.95	12.9401
Turkey	Bursa - Gorukle	40.2234	28.8642	2010-2013	4	4	100	49.5	5.06623					1035.25	643.802
Turkey	Bursa - Center	40.1976	29.0567	2004-2006, 2008-2012	7	7	100	51	3	-0.478788	2.88234	0.872191	0.00343726	730	470	-41.9935	59.0385	0.497117	0.05948
Italy	Kr2	39.0808	17.1264	2006-2007,2009,2011-2013	6	6	100	0.666667	1.63299					0.883333	2.16372
